# Supplementary material for: Substantial blue carbon in overlooked Australian kelp forests
Source: Sci Rep. 2020 Jul 23;10:12341. doi: 10.1038/s41598-020-69258-7 (PMC7378163; doi:10.1038/s41598-020-69258-7)
Supplement: Supplementary file 1 — Supplementary information [file 41598_2020_69258_MOESM1_ESM.xlsx]

## Sheet: Calculation C storage
Summary tables									Above ground biomass calculation							Sequestration rate calculation							Kelp area
	Aboveground biomass (Mg C ha-1)			Total Area (Mha)		Stock above ground biomass (TgC)			Measure	Unit	Mean	SD	N samples	Sample		Rate	Unit	Mean	SD	N samples	Sample		Type	Unit	Estimate	N samples	Sample
									Plant density	number ind m-2	6.85318	3.09486	558	plots		NPP per plant	g DW d-1 ind-1	0.520429	0.117138	1577	Plants		Reef area	Mha	7.139	NA	Species distribution model
	Mean	SD		Min	Max	Min	Max		Biomass per plant	g DW ind-1	156	26.0576	135	plants		(DW to C conversion)	g C d-1 ind-1	0.155348	0.0349657	16	Plants		Kelp cover	%	45,5 - 100	108	100 m transects
	3.19125	0.533054		3.24773	7.139	10.3643	22.7823		Biomass per unit area	g DW m-2	1069.1	178.578				NPP per unit area	g C d-1 m-2	1.06463	0.239626
									Carbon content of kelp	Proportion C	0.2985	0.0113871	16	plants			g C d-1 ha-1	10646.3	2396.26
					Other VCE	67	183		Carbon per unit area	g C m-2	319.125	53.3054					Mg C ha-1 y-1	3.88589	0.874635
					Total VCE	77.3643	205.782			ha in a m2	10000						Percent sequestered	0.11	0.11
					Percent of total Blue Carbon	13.3968	11.0711		Carbon per unit area	g C ha-1	3.19125e+06	533054				NPP sequestered	Mg C ha-1 y-1	0.427448	0.0962098
									Carbon per unit area	Mg C ha-1	3.19125	0.533054
																Removing risk of double counting
	Sequestration rates (Mg C ha-1 year-1)			Total Area (Mha)		Sequestration rates (Tg C year-1)										Percent sequestered excluding the continetal shelf		0.101	0.101
	Mean	SD		Min	Max	Min	Max									NPP sequestered excluding shelf	Mg C ha-1 y-1	0.392475	0.0883381
	0.392475	0.0883381		3.2305	7.1	1.26789	2.78657
					Other VCE	3.5	5.5
					Total VCE	4.76789	8.28657
					Percent of total Blue Carbon	26.5923	33.6276

## Sheet: Kelp forest extent
Kelp forest areal extent
Ecosystem	Areal extent (km²)	Areal extent (Mha)	Source
Great southern reef	71389	7.139	Bennett S, Wernberg T, Connell SD, et al (2016) The “Great Southern Reef”: social, ecological and economic value of Australia’s neglected kelp forests. doi:10.1071/MF15232: Original source R. Howard unpublished data.
Region	Reef cover (%)	SE	N	Source
western Australia	90	1.67	36	Connell, S. D. & Irving, A. D. Integrating ecology with biogeography using landscape characteristics: a case study of subtidal habitat across continental Australia. J. Biogeogr. 35, 1608–1621 (2008).
southern Australia	89.2	1.88	36	Connell, S. D. & Irving, A. D. Integrating ecology with biogeography using landscape characteristics: a case study of subtidal habitat across continental Australia. J. Biogeogr. 35, 1608–1621 (2008).
eastern Australia	41.17	3.45	36	Connell, S. D. & Irving, A. D. Integrating ecology with biogeography using landscape characteristics: a case study of subtidal habitat across continental Australia. J. Biogeogr. 35, 1608–1621 (2008).
Mean:	73.4567
sd:	27.9639
Range (max)	101.421
Range (min)	45.4927
N	108
Minimum kelp area	3.24773
Maximum kelp area	7.139

## Sheet: C content and ind biomass
Carbon content in kelp tissue
mg C g DW-1	g C g DW-1	N	Source
282	0.282	4	Staehr, P. A. & Wernberg, T. Physiological responses of Ecklonia radiata (Laminariales) to a latitudinal gradient in ocean temperature. J. Phycol. 45, 91–99 (2009).
308	0.308	4	Staehr, P. A. & Wernberg, T. Physiological responses of Ecklonia radiata (Laminariales) to a latitudinal gradient in ocean temperature. J. Phycol. 45, 91–99 (2009).
303	0.303	4	Staehr, P. A. & Wernberg, T. Physiological responses of Ecklonia radiata (Laminariales) to a latitudinal gradient in ocean temperature. J. Phycol. 45, 91–99 (2009).
301	0.301	4	Staehr, P. A. & Wernberg, T. Physiological responses of Ecklonia radiata (Laminariales) to a latitudinal gradient in ocean temperature. J. Phycol. 45, 91–99 (2009).
Mean:	0.2985
sd:	0.0113871
N	16
Kelp biomass per individual
Area	DW ind-1	N of plants	Source
Perth	186	45	Wernberg, T., Coleman, M., Fairhead, A., Miller, S. & Thomsen, M. Morphology of Ecklonia radiata (Phaeophyta: Laminarales) along its geographic distribution in south-western Australia and Australasia. Mar. Biol. 143, 47–55 (2003).
Adelaide	139	45	Wernberg, T., Coleman, M., Fairhead, A., Miller, S. & Thomsen, M. Morphology of Ecklonia radiata (Phaeophyta: Laminarales) along its geographic distribution in south-western Australia and Australasia. Mar. Biol. 143, 47–55 (2003).
Sydney	143	45	Wernberg, T., Coleman, M., Fairhead, A., Miller, S. & Thomsen, M. Morphology of Ecklonia radiata (Phaeophyta: Laminarales) along its geographic distribution in south-western Australia and Australasia. Mar. Biol. 143, 47–55 (2003).
Mean	156
sd	26.0576

## Sheet: Kelp density
Kelp density
State	Site	Region	Density m-2 (mean)	SD	Total Plots	Source								Region	Density	Number of sites	Number of plots	N
South Australia	ADE1	ADE	7.55839	1.59129	5	Wernberg. T. W. Unpublished data from 2011 and 2012 reef surveys								Western Australia
South Australia	ADE2	ADE	10.1734	1.66151	6	Wernberg. T. W. Unpublished data from 2011 and 2012 reef surveys								Jurien Bay	5.53432	3	15	45
South Australia	ADE3	ADE	7.80255	0.912581	6	Wernberg. T. W. Unpublished data from 2011 and 2012 reef surveys								Marmion	6.2845	3	15	45
New South Wales	BAT1	BAT	9.49045	1.53396	5	Wernberg. T. W. Unpublished data from 2011 and 2012 reef surveys								Hamelin Bay	6.92852	3	15	45
New South Wales	BAT2	BAT	5.15924	1.66264	5	Wernberg. T. W. Unpublished data from 2011 and 2012 reef surveys								South Australia
New South Wales	BAT3	BAT	6.77282	0.866986	5	Wernberg. T. W. Unpublished data from 2011 and 2012 reef surveys								Adelaide metro	8.51144	3	17	51
Tasmania	BIC1	BIC	4.84076	1.23936	5	Wernberg. T. W. Unpublished data from 2011 and 2012 reef surveys								Marion Bay	4.95636	3	17	51
Tasmania	BIC2	BIC	5.49894	4.02026	5	Wernberg. T. W. Unpublished data from 2011 and 2012 reef surveys								West Island	6.4402	3	18	54
Tasmania	BIC3	BIC	11.9745	4.78556	5	Wernberg. T. W. Unpublished data from 2011 and 2012 reef surveys								Tasmania
Tasmania	FOR1	FOR	13.1423	4.22393	5	Wernberg. T. W. Unpublished data from 2011 and 2012 reef surveys								Bicheno	7.43808	3	15	45
Tasmania	FOR2	FOR	5.90234	0.643981	5	Wernberg. T. W. Unpublished data from 2011 and 2012 reef surveys								Fortescue Bay	8.06086	3	15	45
Tasmania	FOR3	FOR	5.138	1.69453	5	Wernberg. T. W. Unpublished data from 2011 and 2012 reef surveys								Southport	1.71975	3	15	45
South Australia	MB1	MB	4.06936	0.914842	6	Wernberg. T. W. Unpublished data from 2011 and 2012 reef surveys								New South Wales
South Australia	MB2	MB	4.7063	0.722076	6	Wernberg. T. W. Unpublished data from 2011 and 2012 reef surveys								Sydney	8.31033	3	14	42
South Australia	MB3	MB	6.09342	1.56307	5	Wernberg. T. W. Unpublished data from 2011 and 2012 reef surveys								Port Macquaire	10.913	3	15	45
New South Wales	PMQ1	PMQ	17.155	5.93465	5	Wernberg. T. W. Unpublished data from 2011 and 2012 reef surveys								Batemans Bay	7.14084	3	15	45
New South Wales	PMQ2	PMQ	9.74522	2.23863	5	Wernberg. T. W. Unpublished data from 2011 and 2012 reef surveys
New South Wales	PMQ3	PMQ	5.83864	1.94444	5	Wernberg. T. W. Unpublished data from 2011 and 2012 reef surveys
Western Australia	SH3	SH	5.73248	1.733	5	Wernberg. T. W. Unpublished data from 2011 and 2012 reef surveys
Western Australia	SH4	SH	8.57749	2.27855	5	Wernberg. T. W. Unpublished data from 2011 and 2012 reef surveys
Western Australia	SH5	SH	6.47558	1.23115	5	Wernberg. T. W. Unpublished data from 2011 and 2012 reef surveys
Western Australia	SJ1	SJ	5.49894	1.73689	5	Wernberg. T. W. Unpublished data from 2011 and 2012 reef surveys
Western Australia	SJ4	SJ	5.85987	1.47364	5	Wernberg. T. W. Unpublished data from 2011 and 2012 reef surveys
Western Australia	SJ5	SJ	5.24416	1.27079	5	Wernberg. T. W. Unpublished data from 2011 and 2012 reef surveys
Western Australia	SM2	SM	5.43524	1.22058	5	Wernberg. T. W. Unpublished data from 2011 and 2012 reef surveys
Western Australia	SM5	SM	6.26327	0.658688	5	Wernberg. T. W. Unpublished data from 2011 and 2012 reef surveys
Western Australia	SM6	SM	7.15499	1.50241	5	Wernberg. T. W. Unpublished data from 2011 and 2012 reef surveys
Tasmania	SOP1	SOP	2.29299	0.726226	5	Wernberg. T. W. Unpublished data from 2011 and 2012 reef surveys
Tasmania	SOP2	SOP	1.18896	0.488784	5	Wernberg. T. W. Unpublished data from 2011 and 2012 reef surveys
Tasmania	SOP3	SOP	1.67728	0.378313	5	Wernberg. T. W. Unpublished data from 2011 and 2012 reef surveys
New South Wales	SYD1	SYD	8.28025	1.3574	5	Wernberg. T. W. Unpublished data from 2011 and 2012 reef surveys
New South Wales	SYD2	SYD	9.79299	1.12805	4	Wernberg. T. W. Unpublished data from 2011 and 2012 reef surveys
New South Wales	SYD3	SYD	6.85775	1.80561	5	Wernberg. T. W. Unpublished data from 2011 and 2012 reef surveys
South Australia	WE1	WE	8.36872	0.817938	6	Wernberg. T. W. Unpublished data from 2011 and 2012 reef surveys
South Australia	WE2	WE	5.89172	1.36897	6	Wernberg. T. W. Unpublished data from 2011 and 2012 reef surveys
South Australia	WE3	WE	5.06016	0.960512	6	Wernberg. T. W. Unpublished data from 2011 and 2012 reef surveys
	Mean		6.85318
	SD		3.09486
	Total plots		558

## Sheet: Kelp NPP
Kelp production
Area, longitude	WW ind-1 d-1 (min)	Max WW ind-1 d-1 (max)	DW ind-1 d-1 (min)	DW ind-1 d-1 (max)	Average	N	Original reference	Obtained from
Jurien 30 degrees	0.7	6.3	0.14	1.26	0.7	45	Bennet et al. 2015	Wernberg, T. et al. Biology and ecology of the globally significant kelp Ecklonia radiata. Mar. Biol. An Annu. Rev. 57, (2019).
Marmion 32 degrees	0.55	3.63	0.11	0.726	0.418	752	Bearham et al. 2013	Wernberg, T. et al. Biology and ecology of the globally significant kelp Ecklonia radiata. Mar. Biol. An Annu. Rev. 57, (2019).
Marmion 32 degrees	0.9	3.8	0.18	0.76	0.47	135	de Bettignies et al. 2013	Wernberg, T. et al. Biology and ecology of the globally significant kelp Ecklonia radiata. Mar. Biol. An Annu. Rev. 57, (2019).
Marmion 32 degrees	0.4	4.6	0.08	0.92	0.5	45	Bennet et al. 2015	Wernberg, T. et al. Biology and ecology of the globally significant kelp Ecklonia radiata. Mar. Biol. An Annu. Rev. 57, (2019).
Port Jackson 33.8			0.23	0.59	0.41	315	Larkum 1986	Wernberg, T. et al. Biology and ecology of the globally significant kelp Ecklonia radiata. Mar. Biol. An Annu. Rev. 57, (2019).
Hamelin 34 degrees	1.1	5.6	0.22	1.12	0.67	45	Bennet et al. 2015	Wernberg, T. et al. Biology and ecology of the globally significant kelp Ecklonia radiata. Mar. Biol. An Annu. Rev. 57, (2019).
West Island 35 degrees			0.16	0.79	0.475	240	Fairhead and Cheshire 2004	Wernberg, T. et al. Biology and ecology of the globally significant kelp Ecklonia radiata. Mar. Biol. An Annu. Rev. 57, (2019).
Mean			0.16	0.880857	0.520429
sd			0.0550757	0.235906	0.117138
n					1577
Conversions	Mean	N	Obtained from
WW:DW	0.2	250	de Bettignies et al. 2013. Contrasting mechanisms of dislodgement and erosion contribute to production of kelp detritus. Limnology and Oceanography, 58, 1680–1688.

## Sheet: Kelp Export
Kelp export and sequestration dynamics
	C (Tg C yr-1)	% NPP	% Sequestered C	Source
Global macroalgal NPP	1521	100		Krause-Jensen and Duarte 2016
Macroalgal C sequestered	173	11.3741	100	Krause-Jensen and Duarte 2016
C buried on continental shelf	14	0.920447	8.09249	Krause-Jensen and Duarte 2016
Carbon buried in kelp forests	6	0.394477	3.46821	Krause-Jensen and Duarte 2016
C exported to deep sea or below mixed layer (>1000 m)	152	9.99343	87.8613	Krause-Jensen and Duarte 2016

## Sheet: Table
	Ecosystem	Above ground biomass (Mg C ha-1)	Total Area (Mha)	Stock above ground biomass (TgC)
		Mean ± SD	Range	Range
	Tidal Marsh	7.5 ± 6.1	1.4 - 1.5	2.3 - 2.6
	Mangrove	125 ± 90	0.3 - 1.1	50 - 158
	Seagrass	1.9 ± 2.0	9.3 - 12.8	16 - 22
	Kelp forest	3.2 ± 0.5	3.2 - 7.1	10 - 23
	Total		14.2 - 22.5	77 - 206
	Ecosystem	Sequestration rates (Mg C ha-1 year-1)	Total Area (Mha)	Sequestration rates (Tg C year-1)
	Tidal Marsh	0.39 ± 0.3	1.4 - 1.5	0.48 - 0.54
	Mangrove	12.6 ± 0.9	0.3 - 1.1	0.4 - 1.4
	Seagrass	0.36 ± 0.3	9.3 - 12.8	2.5 - 3.5
	Kelp forest	0.40 ± 0.1	3.5 - 7.1	1.3 - 2.8
	Total		14.2 - 22.5	4.8 - 8.4

## Sheet: Historic loss &2100 Predictions
Future kelp forest range contractions and associated blue carbon loss
Blue carbon measure	2100 Scenario	Predicted Ecklonia radiata loss	Blue carbon loss TgC	Reference
Aboveground biomass	RCP 2.6	0.49	8.12093	Martínez, B. et al. Divers. Distrib. 24, 1350–1366 (2018).
Aboveground biomass	RCP 6.0	0.71	11.7671	Martínez, B. et al. Divers. Distrib. 24, 1350–1366 (2018).
Sequestration rate	RCP 2.6	0.49	0.993343	Martínez, B. et al. Divers. Distrib. 24, 1350–1366 (2018).
Sequestration rate	RCP 6.0	0.71	1.43933	Martínez, B. et al. Divers. Distrib. 24, 1350–1366 (2018).
Past kelp forest range contractions and associated blue carbon loss
Region	Site	Baseline period	Current period	Driver	Historic reef cover (%)	Current reef cover (%)	Coastline (km)	Total reef surveyed (ha)	Total reef lost (ha)	Loss of area surveyed (%)	Lost biomass (MgC)	Lost sequestration rates (MgC y-1)	Source	Notes
									(km)			(Tg C yr-1)
Western Australia	Kalbari to Hamlin Bay	2005	2012-2015	Marine heatwave			800	226600	97438	0.43	310949	38242	Wernberg et al. 2016
Tasmania	Tasman Island to Eddystone Point	2001-2002	2016-2017	Sea urchin grazing			80	41196.3	4861.17	0.118	15513.2	1907.89	Ling and Keane 2018
Victoria	Point Cooke	1969-1985	2012-2014	Warming/drought	27.4	0				100			Carnell and Keough 2019
Victoria	Williamstown	1969-1976	2011-2013	Warming/drought	48.5	0.873333				98.1993			Carnell and Keough 2020
Victoria	Beaumaris	1958	2009-2013	Warming/drought	57.11	1.5				97.3735			Carnell and Keough 2021
Victoria	Port Philippes	1958-1985	2009-2014	Warming/drought	44.3367	0.791111	40	20598.2	20294.2	98.5243	64763.9	7964.96	Carnell and Keough 2021
South Australian Gulf	Gulf St. Vincent	1968-1973	1996-1999	Coastal pollution	85	25	20	10299.1	6179.45	60	19720.2	2425.28	Gaylard et al. 2003, Connell et al. 2008	Change from historical cover by Connell et al. 2008 and contemporary estimates (25% cover or less) from Gaylard 2003
Eastern Australia	Solitary islands	2002-2004	2008-2010	Tropical fish	64.6667	7.33333	25	12873.9	11413.9	88.6598	36424.7	4479.68	Verges et al. 2016
						total	965		140187	Total lost (MgC)	447371	55019.8
										TgC	0.447371	0.0550198
										Min for all kelp forests (TgC)	10.3643	1.26789
										% lost of total	4.31646	4.33948

## Sheet: Coastal length to reef area
Ratio of coastline length to reef area for GSR
Coastline length (km)	Reef area km2	Reef area (ha)	Source	Ratio
100	370	37000	Wernberg et al. 2016	370
800	2260	226000	Wernberg et al. 2016	282.5
8000	71389	7138900	Bennet et al. 2016	892.362
			Average (km per ha)	514.954
